# Supplementary material for: Myosin inhibition partially rescues the myofiber proteome in X-linked myotubular myopathy
Source: JCI Insight. 2025 Nov 4;10(24):e194868. doi: 10.1172/jci.insight.194868 (PMC12890516; doi:10.1172/jci.insight.194868)
Supplement: Supporting data values [file jciinsight-10-194868-s074.xlsx]

## Sheet: Fig1A
Time (sec)	Control	Patient
0	1	1
5	0.87964	0.724937
10	0.758832	0.535178
15	0.669993	0.426812
20	0.60054	0.322722
25	0.543167	0.253134
30	0.493505	0.196711
35	0.447791	0.163408
40	0.409118	0.132955
45	0.376281	0.117692
50	0.345277	0.0905669
55	0.321427	0.0737546
60	0.300767	0.0680531
65	0.283929	0.0534703
70	0.266041	0.0486824
75	0.250028	0.0468185
80	0.236969	0.0403847
85	0.225225	0.0378504
90	0.2126	0.0300975
95	0.200381	0.026589
100	0.190471	0.0219765
105	0.180547	0.02
110	0.171533	0.0199554
115	0.161091	0.0138884
120	0.154443	0.0109754
125	0.146044	0.007659
130	0.13745	0.0058294
135	0.129192	0.004457
140	0.12176	0.003867
145	0.116063	0.00201875
150	0.109484	0.0013945
155	0.103886	0.00095473
160	0.0980908	0
165	0.0917082	0
170	0.0873411	0
175	0.0806506	0
180	0.0743799	0
185	0.0708807	0
190	0.0660517	0
195	0.0628884	0
200	0.0575416	0
205	0.0526986	0
210	0.0484715	0
215	0.0455742	0
220	0.0408012	0
225	0.0390376	0
230	0.0352724	0
235	0.0310593	0
240	0.0272661	0
245	0.0255865	0
250	0.0221852	0
255	0.0206175	0
260	0.0191059	0
265	0.0145989	0
270	0.0129472	0
275	0.0111836	0
280	0.00947595	0
285	0.00676054	0
290	0.00439505	0
295	0.00249146	0
300	0	0

## Sheet: Fig1B
LEFT PANEL			RIGHT PANEL
Controls	Patients		Controls	Patients
62	52		54.57	23.81
46	76		72.67	58.13
53	67		51.39	50.37
44	67		61.54	75.57
38	68		73.22	45.61
47	54		33.34	36.68
	59		65.81	79.06
			11.86	85.87
			74.17	85.73
			50	78.31
			55.39	76.61
			42.35	73.04
			49.19	75.96
			75.16	73.96
			44.53	72.45
			36.76	88.41
			22.07	75.46
			15.1	74.56
			29.09	87.25
			50.31	86.37
			66.38	85.36
			61.95	71.93
			37	69.3
			26.93	85.86
			51.71	60.36
			77.04	74.36
			67.56	60.61
			68.4	69.92
			66.06	74.16
			72.58	83.47
			43.84	60.24
			34.72	63.52
			61.2	50.24
			47.75	62.92
			40.26	83.06
			47.84	79.88
			58.08	48.41
			45.04	54.13
			45.6	54.47
			37.59	48.09
			20.49	78.41
			28.25	79.71
			19.06	86.73
			30.73	82.81
			35.25	67
			62.3	85.44
			41.67	77.61
			73.23	81.83
			58.77	81.09
			60.44	73.3
			54.35	82.76
			44.75	57.32
			32.23	36.75
			26.64	61.37
			24.1	70.69
			56.23	66.01
			39.24	63.97
			20.57	73.04
			21.68	51.92
			18.92	66.56
			58.47	63.64
			55.1	62.58
			29.38	61.47
			26.73	66.69
			38.38	58.71
			54.08	58.57
			32.02	49.95
			45.29	66.82
			54.58	69.35
			44.17	78.2
			60.11	80.28
			51.75	69.34
			52.8	77.2
			59.42	70.18
			25.52	62.4
			66.79	47.11
			32.46	81.32
			64.45	46.91
			47.99	33.4
			37.88	31.19
			39.28	38.81
				82.9
				75.77
				48.01
				73.79
				65.85
				18.27
				72.51
				87.88
				19.87
				48.44
				19.1
				37.93
				25
				40.98
				52.3
				39.97
				66.65
				60.37
				39.79
				81.68
				82.86
				73.65
				88.85
				96.33
				72.34
				70.38

## Sheet: Fig1C
LEFT PANEL			RIGHT PANEL
Controls	Patients		Controls	Patients
38	48		45.43	76.19
54	24		27.33	41.87
47	33		48.61	49.63
56	33		38.46	24.43
62	32		26.78	54.39
53	46		66.66	63.32
	41		34.19	20.94
			88.14	14.13
			25.83	14.27
			50	21.69
			44.61	23.39
			57.65	26.96
			50.81	24.04
			24.84	26.04
			55.47	27.55
			63.24	11.59
			77.93	24.54
			84.9	25.44
			70.91	12.75
			49.69	13.63
			33.62	14.64
			38.05	28.07
			63	30.7
			73.07	14.14
			48.29	39.64
			22.96	25.64
			32.44	39.39
			31.6	30.08
			33.94	25.84
			27.42	16.53
			56.16	39.76
			65.28	36.48
			38.8	49.76
			52.25	37.08
			59.74	16.94
			52.16	20.12
			41.92	51.59
			54.96	45.87
			54.4	45.53
			62.41	51.91
			79.51	21.59
			71.75	20.29
			80.94	13.27
			69.27	17.19
			64.75	33
			37.7	14.56
			58.33	22.39
			26.77	18.17
			41.23	18.91
			39.56	26.7
			45.65	17.24
			55.25	42.68
			67.77	63.25
			73.36	38.63
			75.9	29.31
			43.77	33.99
			60.76	36.03
			79.43	26.96
			78.32	48.08
			81.08	33.44
			41.53	36.36
			44.9	37.42
			70.62	38.53
			73.27	33.31
			61.62	41.29
			45.92	41.43
			67.98	50.05
			54.71	33.18
			45.42	30.65
			55.83	21.8
			39.89	19.72
			48.25	30.66
			47.2	22.8
			40.58	29.82
			74.48	37.6
			33.21	52.89
			67.54	18.68
			35.55	53.09
			52.01	66.6
			62.12	68.81
			60.72	61.19
				17.1
				24.23
				51.99
				26.21
				34.15
				81.73
				27.49
				12.12
				80.13
				51.56
				80.9
				62.07
				75
				59.02
				47.7
				60.03
				33.35
				39.63
				60.21
				18.32
				17.14
				26.35
				11.15
				3.67
				27.66
				29.62

## Sheet: Fig1D
LEFT PANEL			RIGHT PANEL
Controls	Patients		Controls	Patients
22.66	8.49		14.5243	2.69978
26.01	9.58		32.2477	25.2844
25.83	5.64		16.2443	4.75737
15.17	12.7		32.3415	3.97614
10.73	12.57		17.9791	8.41751
15.67	14.23		6.2461	6.87285
	22.65		27.3673	7.46826
			27.3448	16.1577
			42.6076	10.0888
			30.4599	8.21693
			27.2035	7.66871
			20.9732	4.63822
			24.4678	14.8126
			27.8862	4.07997
			9.8912	7.75795
			34.7947	11.798
			32.9164	7.09723
			8.09061	7.55858
			9.54199	11.8821
			24.2131	6.50618
			29.2398	9.90099
			42.1941	2.9146
			34.2466	3.36587
			10.7759	12.7877
			21.5983	8.726
			30.8642	11.4129
			35.7143	11.1694
			35.461	14.2796
			21.692	9.49668
			32.2581	10.7446
			37.5375	17.0242
			17.9856	11.6686
			22.7583	5.8651
			23.4687	5.52792
			18.9322	4.47628
			28.547	6.16903
			26.483	4.85673
			4.98753	3.57271
			5.60224	3.81679
			4.08664	5.44662
			1.79308	7.16332
			4.92854	9.14077
			3.40948	2.49626
			8.67303	3.12012
			4.10004	4.82393
			28.3206	6.01685
			17.8827	20.004
			10.6326	11.8948
			18.162	16.9952
			16.1421	7.38552
			43.2339	10.9445
			23.5294	9.92064
			7.12758	16.2364
			3.44234	15.4012
			5.50055	12.4239
			5.20291	8.29875
			6.77966	11.5808
			4.02576	24.3546
			2.2237	4.8852
			4.24629	8.14996
			8.60585	21.9684
			12.0005	25.2589
			11.0229	17.2712
			7.91766	5.40249
			41.3394	8.53242
			36.4299	8.94587
			22.6295	5.8627
			9.79432	11.2895
			34.2583	15.6741
			31.6056	12.58
			12.0511	20.3713
			14.4259	24.3652
			10.8933	10.2865
			9.19963	9.3741
			4.57038	6.98724
			8.07754	14.8965
			8.10373	33.2447
			8.12348	26.1438
			6.17284	3.80084
			4.87805	10.8483
			3.88048	14.3658
				17.6429
				8.55432
				13.231
				12.9887
				11.9261
				3.0003
				25.1067
				16.5017
				3.15557
				12.4301
				15.7604
				11.9375
				12.6279
				29.2056
				27.7547
				35.6379
				16.0462
				21.3402
				18.6567
				22.7842
				28.7109
				23.7417
				33.8295
				23.6686
				27.0856
				26.434

## Sheet: Fig1E
LEFT PANEL			RIGHT PANEL
Controls	Patients		Controls	Patients
112.54	78.57		55.2486	40.7664
129.37	66.07		119.76	174.886
145.57	70.36		162.628	18.5288
97.21	67.32		312.11	54.0833
86.61	77.3		153.893	34.9528
97.27	91.75		81.8331	89.0472
	145.361		96.5251	137.779
			54.5851	107.817
			98.2318	69.6379
			75.188	51.0204
			40.1606	45.5373
			208.333	34.2818
			93.4579	76.1615
			108.696	36.1402
			158.73	37.4111
			128.205	65.6599
			243.902	30.6373
			158.73	42.1763
			192.308	67.3401
			138.889	65.3168
			129.87	104.264
			153.799	53.7057
			110.914	46.0405
			94.3396	102.828
			83.0565	45.0451
			100.939	52.7704
			117.883	61.6523
			136.5	78.6782
			76.5697	116.347
			59.952	79.4281
			71.9942	116.023
			104.112	69.9301
			98.8142	60.7903
			88.574	31.0366
			69.3962	119.474
			56.6572	74.5156
				26.9687
			128.667	45.7666
			96.3391	60.4595
			127.178	71.0732
			71.3776	92.5926
			123.016	82.3723
			154.847	137.25
				42.517
				42.3729
			89.1266	67.7507
			68.4931	67.7048
				60.1323
			60.5694	77.6398
			78.7402	54.7046
			64.1848	73.046
			59.6659	50.0751
			73.9645	58.2411
			102.564	68.1663
			75.7002	62.0733
			63.4115	42.3191
			100.776	69.3481
			98.2318	97.9432
			85.9107	20.4876
				58.9275
			167.056	88.968
			135.355	120.409
			99.2064	89.4454
			109.806	79.1766
			177.305	64.9773
				78.2642
			125.078	66.2894
				57.3284
				68.9202
			80.3859	92.7416
			86.4304	111.255
			79.1766	69.3481
			63.4518	78.2547
			66.313	70.2547
			108.483	80.3922
			66.269	74.4048
			60.3136
			66.4452	141.203
			86.2813	19.2976
			76.2776	46.0617
				77.7605
				111.995
				326.691
				61.5385
				53.1067
				105.009
				27.8474
				96.8054
				144.886
				35.3107
				54.407
				88.6525
				103.093
				66.8896
				166.583
				96.8992
				96.9932
				120.715
				72.7273
				117.702
				103.199
				169.119
				328.947
				269.76
				250.062
				129.066

## Sheet: Fig1F
LEFT PANEL			RIGHT PANEL
Controls	Patients		Controls	Patients
0.975327	2.13731		1.03863	2.42412
0.693621	2.63253		0.56286	0.575732
0.753525	3.91826		0.785303	3.00885
1.10313	1.82953		0.459515	4.41306
1.35088	1.8479		0.963127	1.58186
1.12461	1.36321		1.39537	1.37172
	0.887842		0.625731	2.43545
			0.464596	1.23507
			0.454452	1.97376
			0.523124	2.25794
			0.713736	2.38226
			0.520735	3.74994
			0.579272	1.23466
			0.663122	4.27483
			1.10033	2.2851
			0.351491	1.73962
			0.224536	2.59312
			0.544609	2.37406
			0.775072	1.70836
			0.552398	3.05817
			0.573604	1.98721
			0.389109	5.71588
			0.373866	4.82091
			0.742476	1.55401
			0.674875	1.76845
			0.617715	1.58792
			0.491455	1.37564
			0.489983	1.19726
			0.791234	1.8215
			0.614037	1.80914
			0.441805	0.88027
			0.580039	1.35296
			0.698961	2.12844
			0.595254	2.8525
			0.677552	4.24064
			0.588888	2.99802
				2.69456
			2.14504	3.66362
			1.97416	3.40755
			2.19751	2.16818
			2.8444	2.53549
			1.43231	2.03366
			1.38646	7.90202
				6.11122
				3.32674
			0.594863	3.26939
			0.721646	0.954942
				1.62882
			0.888297	1.1374
			0.963162	2.36169
			0.446428	1.76857
			0.641371	1.50375
			1.23339	0.759666
			1.91744	1.03229
			1.22112	1.39757
			2.60772	1.98621
			1.44947	1.37066
			1.34227	0.742621
			2.41799	2.94274
				1.981
			1.59734	0.749719
			1.1166	0.632401
			0.765963	0.904921
			0.91703	2.89516
			0.28939	1.70472
				1.60498
			0.444188	2.1036
				1.47367
				1.10436
			0.474489	1.46318
			1.23596	0.934
			0.951831	0.745727
			1.26804	1.76824
			1.60371	1.79426
			1.42214	2.13157
			1.98901	0.878489
			1.16246
			1.92076	0.492231
			1.89998	2.7758
			1.94593	0.990898
				0.791199
				1.10033
				2.02574
				1.01459
				1.40043
				1.32606
				2.04675
				0.719433
				1.22682
				1.94282
				1.09879
				0.481833
				0.857201
				0.70332
				0.398597
				0.53903
				1.02004
				0.716073
				0.671483
				0.848379
				0.692229
				0.738915
				0.603367
				0.926165
				0.630834
				0.655911

## Sheet: Fig2B
Controls	Patients
35.4212	37.6115
32.382	41.4625
34.4489	37.6195
	37.5695
32.524	35.1315
	34.0375
	34.0698
	28.3846
	30.5636
	31.3327
	29.3257
	28.5396
	34.74
	35.609
	37.1305
	36.98
	37.85
	34.771
	40.0962
	39.7085

## Sheet: Fig2C
Controls	Patients
5.14907	5.51827
6.04612	4.75483
4.96108	5.30299
	5.30836
5.10298	4.69506
	5.58175
	5.91568
	5.8321
	6.84046
	6.3864
	6.4959
	6.10558
	6.2135
	3.66229
	5.32343
	4.06612
	4.83237
	4.12948
	3.96422
	4.06011

## Sheet: Fig2D
Controls	Patients
0.391877	0.032058
0.173365	0.031045
0.410435	0.058704
	0.0277
0.144553
	0.256008
	0.34852
	0.204968
	0.147547
	0.32399
	0.225655
	0.261445
	0.248143
	0.594889
	0.14271

## Sheet: Fig2E
Controls	Patients
14.3042	14.1529
14.2803
14.3434	14.1819
	14.0852
14.2284	14.2244
14.2034	14.3331
	14.2598
	14.3443
	14.3023
	14.3222
	14.3257
	14.341
	14.327
	14.2418
	14.2751
	14.246
	14.2842
	14.256
	14.2448

[truncated: 17 more sheets: Fig2F, Fig3A, Fig3B, Fig3C, Fig3D, Fig3E, Fig3F, Fig4A, Fig4B, Fig4C, Fig4D, Fig6A, Fig6B, Fig6C, Fig6D, Fig6E, Fig6F]
